# Supplementary material for: Semi-automatic translation of medicine usage data (in Dutch, free-text) from Lifelines COVID-19 questionnaires to ATC codes
Source: Database (Oxford). 2023 Apr 26;2023:baad019. doi: 10.1093/database/baad019 (PMC10132814; doi:10.1093/database/baad019)
Supplement: baad019_Supp [file baad019_supp.zip]

Archive with 7 entries (7 files):
- suppl_data/Supplementary Material 1 Table 1.docx
- suppl_data/Supplementary Material 1 Table 2.docx
- suppl_data/Supplementary Material 2 Table 1.docx
- suppl_data/Supplementary Material 2 Table 2.docx
- suppl_data/Supplementary Material 3 Table 1.docx
- suppl_data/Supplementary Material 5 Table 1.docx
- suppl_data/Supplementary materials.docx
